# Supplementary material for: Lactobacillus reuteri mitigates hepatic ischemia/reperfusion injury by modulating gut microbiota and metabolism through the Nrf2/HO-1 signaling
Source: Biol Direct. 2024 Mar 18;19:23. doi: 10.1186/s13062-024-00462-5 (PMC10946149; doi:10.1186/s13062-024-00462-5)
Supplement: Supplementary file 1 — Supplementary Material 1: Table S1 Antibody information for western blot. Table S2 Antibody information for IF staining. [file 13062_2024_462_MOESM1_ESM.xlsx]

## Sheet: Table S1
Table S1 Antibody information for western blot
Name	Item No.	Source	Dilution ratio	Molecular weight (KDa)	Transfer time (min)	Source company	Country
Bcl2	26593-1-AP	Rabbit	1:2000	26	45	USA	Proteintech
Bax	50599-2-Ig	Rabbit	1:5000	21	40	USA	Proteintech
cleaved- Caspase 3	#9661	Rabbit	1:1000	17,19	40	USA	CST
p-P65	ab76302	Rabbit	1:1000	65	85	UK	Abcam
P65	10745-1-AP	Rabbit	1:1000	65	85	USA	Proteintech
p-IκB	ab133462	Rabbit	1:10000	40	60	UK	Abcam
IκB	10268-1-AP	Rabbit	1:2000	36	60	USA	Proteintech
p-P38	ab4822	Rabbit	1:1000	38	60	UK	Abcam
P38	14064-1-AP	Rabbit	1:1000	38-42	60	USA	Proteintech
p-JNK	ab4821	Rabbit	1:1000	49,55	80	UK	Abcam
JNK	24164-1-AP	Rabbit	1:6000	40,48	80	USA	Proteintech
p-ERK	28733-1-AP	Rabbit	1:3000	38-43	60	USA	Proteintech
ERK	16443-1-AP	Rabbit	1:2000	38-44	60	USA	Proteintech
Nrf2	16396-1-AP	Rabbit	1:5000	110	130	USA	Proteintech
HO-1	10701-1-AP	Rabbit	1:3000	28-33	55	USA	Proteintech
PCNA	10205-2-AP	Rabbit	1:5000	36-38	60	USA	Proteintech
β-actin	66009-1-Ig	Mouse	1:5000	42	60	USA	Proteintech
HRP goat anti-mouse IgG	SA00001-1	-	1:5000	-	-	USA	Proteintech
HRP goat anti-rabbit IgG	SA00001-2	-	1:6000	-	-	USA	Proteintech

## Sheet: Table S2
Table S2 Antibody information for IF staining
Name	Item No.	Source	Dilution ratio	Source company	Country
ZO-1	AWA49021	Rabbit	01:50:00	China	Abiowell
claudin-3	AWA41883	Rabbit	01:50:00	China	Abiowell
occludin	AWA10961	Rabbit	01:50:00	China	Abiowell
Coralite 488-conjugated affinipure goat anti-rabbit IgG(H+L)	SA00013-2	-	-	USA	Proteintech
